# Supplementary material for: Discriminating Malignant from Benign Testicular Masses Using Multiparametric Magnetic Resonance Imaging—A Prospective Single-Center Study
Source: J Clin Med. 2024 Jul 26;13(15):4390. doi: 10.3390/jcm13154390 (PMC11313008; doi:10.3390/jcm13154390)
Supplement: Supplementary file 1 [file jcm-13-04390-s001.zip]

Archive with 1 entries (1 files):
- jcm-3097964-supplementary.pdf
